# Supplementary material for: Women’s Empowerment and Associated Factors in Kinshasa, Democratic Republic of Congo: A Secondary Data Analysis of the Performance Monitoring Assessment Survey
Source: Int J Environ Res Public Health. 2024 Jul 19;21(7):943. doi: 10.3390/ijerph21070943 (PMC11276809; doi:10.3390/ijerph21070943)
Supplement: Supplementary file 1 [file ijerph-21-00943-s001.zip]

Archive with 1 entries (1 files):
- ijerph-3056844-supplementary.pdf
